# Supplementary material for: Global Transcriptome Analysis Reveals Small RNAs Affecting Neisseria meningitidis Bacteremia
Source: PLoS One. 2015 May 7;10(5):e0126325. doi: 10.1371/journal.pone.0126325 (PMC4423775; doi:10.1371/journal.pone.0126325)
Supplement: S2 Table — * = sRNAs experimentally validated through northern blot.- = putative sRNAs submitted to northern blot validation, without having positive results. a = F and R mean forward and reverse strand, respectively. b = > and < mean forward and reverse strands, respectively. c = the different conditions/stresses analyzed are indicated as follow: dipyridyl (DIP), oxidative stress (H2O2), heat shock (HS), stationary phase of growth (STAT), growth in minimal media (MM), growth with glucose as the only carbon source (GLUC), RNA from the Hfq null mutant (HFQ). For each putative sRNA only one M value (log2 Cy5/Cy3) from the microarray dataset is reported for each condition/stress, representing the average of M values from all the probes mapping on the sRNA sequence in all the 3 replicates performed. d = genomic coordinate of the first nucleotide of the first probe mapping on the relative putative sRNA sequence, giving a signal of differential regulation in the microarray dataset. e = genomic coordinate of the last nucleotide of the last probe mapping on the relative putative sRNA sequence, giving a signal of differential regulation in the microarray dataset. f = Y and N indicate the presence or absence of putative rho-independent terminators, respectively. g = intergenic indicates a putative sRNA located in an intergenic region between two annotated ORFs; overlapping indicates a putative sRNA partially overlapping an annotated up or down ORF in the opposite strand; 3'-5' UTR indicates a putative sRNA that is located in a possible untranslated region of an annotated ORF. h = previously described putative sRNA are indicated. All IGs refers to Del Tordello et al., J.Bact. 2012. i = AniS sRNA is annotated as NMB1205. (XLSX) [file pone.0126325.s006.xlsx]

## Sheet: S2 Table
	S2 Table. Identified putative sRNAs
							Chip-SAD analysis			Microarrayc
	No.	Stranda	UP ORF	DOWN ORF	Name	Orientationb	Start	End	Length	Signal startd	Signal ende	DIP	H2O2	HS	STAT	MM	GLUC	HFQ	Terminatorf	Classg	Referenceh
	1	F	NMB0006	NMB0007	sRNA 0006-0007_F	>>>	4100.79	4232.93	132.14	4121	4250	0.371137	0.696132	-0.762606	-1.32306	1.35594	0.138881	-0.00215515	Y	intergenic	IG1
	2	R	NMB0011	NMB0012	sRNA 0011-0012_R	<<<	8801	9122	321	9011	9130	0.0200454	0.0791081	0.569114	1.85677	0.108104	0.448059	0.221268	Y	intergenic	IG2
	3	F	NMB0017	NMB0018	sRNA 0017-0018_F	<><	16171	16242	71	16201	16260	0.2863	1.58642	0.106818	0.669978	0.556622	0.0113004	0.29761	Y	intergenic
	4	F	NMB0044	NMB0045	sRNA 0044-0045_F	<>>	43001	43042	41	42991	43050	0.586162	-0.202	-0.347031	-1.67446	-0.0441681	-0.0334612	-0.0675091	N	overlapping
	5	F	NMB0083	NMB0084	sRNA 0083-0084_F	>>>	94991.3	95142	150.733	95091	95150	0.191532	1.15773	0.635035	3.09161	0.13617	1.71537	1.20333	N	3'-5' UTR
	6	R	NMB0107	NMB0108	sRNA 0107-0108_R	><>	115871	115912	41	115861	115920	0.233607	-0.049308	-0.0847928	-2.30727	-0.377251	0.721666	0.451344	N	overlapping
	7	R	NMB0204	NMB0205	sRNA 0204-0205_R	<<>	205621	205752	131	205651	205770	0.433433	-0.139717	0.567163	1.84935	0.530897	0.380453	0.675708	N	intergenic
	8-	F	NMB0216	NMB0217	sRNA 0216-0217_F	<>>	223001	223012	11	223191	223250	-0.00691568	7.34658	0.548131	0.23932	0.2432	0.0752979	-0.0973042	Y	intergenic
	9	F	NMB0218	NMB0219	sRNA 0218-0219_F	<><	226291	226422	131	226332	226437	-0.166733	0.419914	0.461649	1.37168	0.350213	0.00644867	0.474341	Y	intergenic
	10	R	NMB0248	NMB0249	sRNA 0248-0249_R	><>	252581	252622	41	252571	252630	-0.149454	0.213977	0.395416	1.30036	0.55931	0.172829	0.58132	N	intergenic
	11	R	NMB0314	NMB0315	sRNA 0314-0315_R	<<>	326041	326122	81	326071	326130	-0.0393796	1.21163	-0.184937	1.79052	0.963896	-0.136502	1.06578	N	overlapping
	12	R	NMB0349	NMB0350	sRNA 0349-0350_R	<<<	358121	358192	71	358061	358200	0.576851	0.49478	0.0804725	-1.93553	-0.688759	1.0927	0.228303	N	intergenic
	13	R	NMB0378	NMB0379	sRNA 0378-0379_R	><<	381611	381832	221	381481	381540	-0.0140514	-0.411014	-0.0471096	-2.23163	-0.355805	0.128276	0.26222	Y	intergenic
	14	R	NMB0401	NMB0402	sRNA 0401-0402_R	<<<	409571	409652	81	409601	409660	0.163806	0.711043	0.283345	2.34517	0.0136919	0.506744	0.578106	Y	intergenic
	15	R	NMB0435	NMB0436	sRNA 0435-0436_R	><>	449831	449972	141	449861	449980	-0.566497	-0.196056	0.547288	0.83425	0.162426	0.164929	1.24338	Y	intergenic
	16	F	NMB0503	NMB0504	sRNA 0503-0504_F	>>>	532581	532752	171	532691	532750	-0.0760591	0.301553	0.589446	1.77334	0.248095	0.319585	0.383165	N	intergenic
	17	R	NMB0529	NMB0530	sRNA 0529-0530_R	><<	549241	549382	141	549181	549390	-0.52091	0.420684	0.357043	1.77905	1.42352	-0.225181	0.403771	N	intergenic
	18-	F	NMB0534	NMB0535	sRNA 0534-0535_F	<>>	555461	555612	151	555831	555890	-0.158858	0.382813	0.423897	1.40829	0.372774	0.0108426	0.474423	N	intergenic
	19	R	NMB0541	NMB0542	sRNA 0541-0542_R	<<>	563571	563719	147.631	563601	563660	-0.997219	1.16304	0.354362	1.8195	0.0369556	0.232159	-0.162005	N	intergenic
	20-	F	NMB0544	NMB0545	sRNA 0544-0545_F	<>>	566691	566742	51	566681	566740	1.51222	0.687583	-0.569732	0.791856	-0.144244	-0.240054	-0.246892	N	intergenic
	21	R	NMB0550	NMB0551	sRNA 0550-0551_R	<<>	576851	576932	81	576881	576940	0.346354	1.29918	-0.335772	1.63464	0.500651	-0.349773	0.439017	Y	overlapping
	22	R	NMB0574	NMB0575	sRNA 0574-0575_R	><>	603160	603293	133.376	603211	603270	-0.0239858	-0.0403618	-0.35512	-1.3397	1.06642	-0.11524	0.0707469	N	intergenic
	23	R	NMB0588	NMB0589	sRNA 0588-0589_R	<<<	620921	621072	151	620951	621070	0.201158	0.288367	0.174649	1.6322	0.600677	0.294781	0.383174	N	intergenic
	24	R	NMB0642	NMB0643	sRNA 0642-0643_R	<<>	675181	675252	71	675211	675270	0.335306	1.04621	0.167316	1.82711	0.856912	-0.172234	1.17355	N	intergenic
	25	F	NMB0663	NMB0664	sRNA 0663-0664_F	<><	690871	690962	91	690901	691020	-0.193394	0.0592642	0.36372	-1.27981	-0.0291566	2.4606	0.1634	N	overlapping
	26	R	NMB0712	NMB0713	sRNA 0712-0713_R	<<<	744291	744312	21	744221	744340	0.134963	0.510215	2.22436	2.37778	0.031596	0.783361	1.51252	N	3'-5' UTR
	27	R	NMB0715	NMB0716	sRNA 0715-0716_R	><>	747325	747425	99.4398	747331	747458	-0.171623	0.396186	0.489425	1.41993	0.364307	0.00470685	0.494747	N	intergenic
	28	F	NMB0786	NMB0787	sRNA 0786-0787_F	<>>	815398	815524	125.941	815471	815530	0.259923	0.550615	-0.0115466	1.63854	0.296843	-0.182777	0.655785	N	intergenic
	29	R	NMB0790	NMB0791	sRNA 0790-0791_R	<<<	819361	819522	161	819471	819530	0.632399	0.534539	0.25036	-2.00551	0.770602	0.0696861	0.933247	Y	3'-5' UTR
	30*	F	NMB0837	NMB0838	sRNA 0837-0838_F	<<>	864381	864500	119	864381	864381	-0.224519	0.142413	-0.638603	-1.43618	-0.507561	0.29856	-1.25196	N	3'-5' UTR
	31*	F	NMB0863	NMB0864	sRNA 0863-0864_F	<><	884461	884672	211	884541	884750	0.0375903	0.555437	0.740454	2.04784	1.15574	0.764624	1.22678	Y	overlapping
	32	R	NMB0870	NMB0871	sRNA 0870-0871_R	><>	890351	890412	61	890361	890420	-0.0275926	-0.545372	-0.343565	-1.30544	-0.645887	-0.640364	-0.371404	N	intergenic
	33*	F	NMB0898	NMB0899	sRNA 0898-0899_F	>>>	918141	918342	201	918231	918290	-0.192636	0.430327	-0.0704986	1.41753	0.445158	0.417526	0.786313	N	intergenic	IG24
	34*	F	NMB0899	NMB0900	sRNA 0899-0900_F	>>>	918929	919502	573.815	919151	919340	-0.292816	0.345968	1.18508	3.11093	-0.289316	0.293808	-0.183148	Y	intergenic	IG25
	35*	F	NMB0910	NMB0911	sRNA 0910-0911_F	<><	925141	925422	281	925171	925430	-0.0574514	0.00157644	2.96806	2.72467	-0.408729	1.02532	-0.0337149	Y	overlapping	IG26 (Bns3)
	36	F	NMB0922	NMB0923	sRNA 0922-0923_F	>><	935961	936112	150.675	935971	936090	-0.475326	-0.870866	-0.35805	-1.98795	-0.737094	-0.0548103	-0.345085	Y	overlapping
	37	R	NMB0935	NMB0936	sRNA 0935-0936_R	<<<	949811	949942	131	949841	949900	0.518666	0.709164	0.741739	1.84518	0.738617	0.195194	0.832124	N	3'-5' UTR
	38	R	NMB0940	NMB0941	sRNA 0940-0941_R	<<<	955361	955392	31	955351	955410	0.465645	0.241118	0.260059	-2.31222	-0.273008	0.929308	0.443264	Y	intergenic	IG28
	39	F	NMB0956	NMB0957	sRNA 0956-0957_F	>>>	971941	972012	71	971931	971990	-0.0310973	-0.0718369	0.135306	-2.23892	-0.0156371	-0.121936	-0.361225	N	intergenic
	40	R	NMB0960	NMB0961	sRNA 0960-0961_R	><<	976072	976242	170	976501	976620	0.0450753	-0.394851	-0.302405	-1.66723	0.741541	-0.843207	0.0579984	Y	3'-5' UTR	IG30
	41	R	NMB0976	NMB0977	sRNA 0976-0977_R	><>	991460	991609	148.699	991463	991600	-0.0401653	0.245633	0.718804	1.248	0.6103	0.0180241	1.12848	Y	intergenic
	42	R	NMB0982	NMB0983	sRNA 0982-0983_R	><>	998187	998319	131.977	998261	998320	0.221056	-0.0509078	-0.372792	0.323547	0.417051	1.53251	-0.101807	Y	intergenic
	43	F	NMB0993	NMB0994	sRNA 0993-0994_F	<><	1009491	1009602	111	1009551	1009610	-0.101831	0.468773	0.332252	1.47536	0.32607	0.0259791	0.753938	Y	intergenic
	44	R	NMB0999	NMB1000	sRNA 0999-1000_R	><>	1020191	1020212	21	1020181	1020240	-0.140281	0.0413203	-0.426247	-1.96991	-0.0655	0.0766739	-1.2251	Y	intergenic	IG33
	45	R	NMB1000	NMB1001	sRNA 1000-1001_R	><<	1021901	1022612	711	1021961	1022380	-0.418528	0.375054	1.33324	1.39352	-0.133275	0.518522	0.665534	Y	intergenic	IG34
	46	R	NMB1059	NMB1060	sRNA 1059-1060_R	><<	1078761	1078842	81	1078791	1078850	-0.26136	0.137837	0.0456063	-1.43717	0.563213	-0.639128	-0.380389	Y	3'-5' UTR
	47	R	NMB1064	NMB1065	sRNA 1064-1065_R	><<	1083031	1083062	31	1083021	1083080	-0.407961	-1.037	-0.034732	-0.0106517	-1.20184	0.538784	-1.0023	Y	intergenic
	48*	R	NMB1106	NMB1107	sRNA 1106-1107_R	><<	1120821	1120932	111	1120881	1120940	0.339472	1.16889	0.214604	2.24285	0.617997	0.257035	1.13137	Y	overlapping
	49	R	NMB1115	NMB1116	sRNA 1115-1116_R	><>	1131131	1131602	471	1131131	1131490	-0.0703786	0.581434	0.272747	1.85323	0.862054	-0.0603817	0.752781	N	overlapping
	50*	R	NMB1204	NMB1206	sRNA 1204-1206_Ri	<<<	1210318	1210464	146	1210351	1210420	-3.34264	-1.60164	0.4806	-2.15164	-0.158745	1.1373	-2.52715	Y	intergenic	AniS (Fantappiè et al., Mol. Micro., 2011)
	51	F	NMB1250	NMB1251	sRNA 1250-1251_F	>><	1.25737e+06	1.25749e+06	121.458	1257371	1257430	0.341497	-0.574257	0.322398	-1.18309	0.286895	0.169516	0.168145	N	intergenic
	52	F	NMB1267	NMB1268	sRNA 1267-1268_F	<><	1277151	1277232	81	1277181	1277240	0.0583905	-0.583967	-0.0735251	-1.27838	-0.0709692	-0.101475	0.500149	N	intergenic
	53	F	NMB1298	NMB1299	sRNA 1298-1299_F	>>>	1.31563e+06	1315702	67.6469	1315651	1315710	0.0477749	0.382524	0.013928	0.315291	0.406721	1.32706	-1.67386	Y	intergenic	IG44
	54	R	NMB1328	NMB1329	sRNA 1328-1329_R	><>	1347431	1347542	111	1347621	1347680	-0.135654	-0.468587	0.0463681	-1.64329	0.932263	-0.268577	0.157738	N	intergenic
	55	R	NMB1346	NMB1347	sRNA 1346-1347_R	<<<	1369741	1369822	81	1369771	1369854	-0.183587	0.30564	0.456973	1.63058	0.191013	0.0816268	0.309093	N	intergenic
	56*	F	NMB1400	NMB1401	sRNA 1400-1401_F	<><	1432071	1432262	191	1432101	1432290	0.0843576	1.66515	0.677705	2.25418	-0.566252	1.23446	0.113293	N	intergenic
	57	R	NMB1410	NMB1411	sRNA 1410-1411_R	><<	1439811	1.43999e+06	176.236	1439841	1439960	0.0294955	0.843028	0.647587	1.6953	0.386441	0.790412	0.654339	N	3'-5' UTR
	58	F	NMB1417	NMB1418	sRNA 1417-1418_R	<><	1453071	1453102	31	1453241	1453300	0.355675	0.00411718	0.903085	0.159288	2.10641	-1.01593	0.58185	Y	intergenic	IG49
	59-	R	NMB1417	NMB1418	sRNA 1417-1418_F	<<<	1452971	1.45322e+06	250.294	1453001	1453240	-1.21665	-0.359121	-0.50907	0.749491	2.76841	-1.87353	0.166083	Y	intergenic	IG48
	60	R	NMB1422	NMB1423	sRNA 1422-1423_R	><>	1458361	1458472	111	1458361	1458487	-0.159394	0.394118	0.465287	1.4045	0.33381	0.00612705	0.46293	Y	intergenic
	61	R	NMB1435	NMB1436	sRNA 1435-1436_R	<<>	1476501	1.47668e+06	179.984	1476531	1476710	1.25141	0.0760829	0.901158	0.16937	0.6942	-0.0299197	0.65753	N	intergenic
	62	F	NMB1462	NMB1463	sRNA 1462-1463_F	<><	1512451	1512552	101	1512521	1512580	0.0338605	0.29056	0.611109	1.04133	0.5956	-0.0251684	1.12014	N	intergenic
	63	R	NMB1518	NMB1519	sRNA 1518-1519_R	><<	1567711	1567792	81	1567741	1567800	0.0257625	-1.2327	-0.0477025	-1.30511	-0.971835	-0.138087	-0.760872	Y	intergenic
	64*	F	NMB1563	NMB1564	sRNA 1563-1564_F	<><	1.62408e+06	1.62439e+06	311.345	1624311	1624370	0.218052	0.386339	0.0589056	1.08045	0.595547	0.891315	-0.0508624	Y	intergenic	IG56 (BNS1)
	65	R	NMB1577	NMB1578	sRNA 1577-1578_R	<<<	1640111	1640272	161	1639741	1640100	-0.159905	0.381176	0.47269	1.43319	0.370817	0.0380281	0.522934	N	intergenic	IG57
	66	R	NMB1583	NMB1584	sRNA 1583-1584_R	><>	1646441	1.64657e+06	126.032	1646471	1646530	0.0845856	0.038129	0.155899	-1.40459	0.363538	-0.0350065	1.93066	Y	intergenic
	67	F	NMB1640	NMB1641	sRNA 1640-1641_F	<>>	1705051	1705302	251	1705051	1705310	0.313403	1.29585	0.208031	1.75079	0.606551	-0.13905	0.969127	Y	overlapping
	68	F	NMB1650	NMB1651	sRNA 1650-1651_F	<>>	1718381	1718412	31	1718371	1718430	-0.521412	-0.193927	1.52125	0.445334	2.78695	-0.0516483	0.316375	N	intergenic	IG62
	69	F	NMB1661	NMB1662	sRNA 1661-1662_F	<>>	1735471	1735602	131	1735491	1735610	0.491066	0.525189	1.99003	0.771467	0.527481	0.0152873	0.613941	N	3'-5' UTR
	70	R	NMB1667	NMB1668	sRNA 1667-1668_R	<<<	1.74015e+06	1.74019e+06	32.867	1740151	1740210	2.04138	0.38083	0.00629583	0.0728844	-0.610226	0.119508	-0.88882	Y	3'-5' UTR
	71	F	NMB1721	NMB1722	sRNA 1721-1722_F	<><	1804721	1804752	31	1804711	1804770	0.0468216	-0.326549	-0.0484045	-1.96681	-0.354808	0.287802	-1.42503	Y	intergenic
	72*	F	NMB1730	NMB1731	sRNA 1730-1731_F	<>>	1813721	1813892	171	1813751	1813920	1.60433	1.1001	0.254555	1.68836	-0.0142809	0.12935	-0.233912	N	overlapping
	73	R	NMB1735	NMB1736	sRNA 1735-1736_R	><>	1819881	1.82002e+06	138.609	1819916	1819975	0.00849945	0.427625	0.593972	1.30484	0.571658	0.182768	0.460498	Y	intergenic
	74	R	NMB1749	NMB1750	sRNA 1749-1750_R	><>	1831031	1.83112e+06	89.9306	1831031	1831210	0.0480406	0.689448	1.3582	1.65711	0.485069	0.197221	0.666794	N	intergenic
	75	F	NMB1752	NMB1753	sRNA 1752-1753_F	<>>	1833971	1834032	61	1833961	1834020	0.301284	0.810947	0.695931	2.12452	1.12831	0.386175	0.976609	N	intergenic
	76	R	NMB1790	NMB1791	sRNA 1790-1791_R	<<>	1879241	1879312	71	1879271	1879330	-0.158672	-0.339944	0.23686	-1.2627	-0.570279	0.289067	-0.685832	N	overlapping
	77-	R	NMB1813	NMB1814	sRNA 1813-1814_R	><>	1905361	1905412	51	1905351	1905410	1.32688	0.315435	0.292127	0.277293	0.182449	-0.187341	-0.116318	N	intergenic
	78	F	NMB1826	NMB1827	sRNA 1826-1827_F	<>>	1.9197e+06	1.9198e+06	97.1278	1919701	1919760	0.562649	0.139525	1.52352	-0.0422985	1.13804	0.441861	0.227499	Y	intergenic	sE sRNA homologue (Huis in 't Veld et al., PLoS One. 2011)
	79	F	NMB1848	NMB1849	sRNA 1848-1849_F	<>>	1.95244e+06	1.95256e+06	125.362	1952471	1952600	0.0741722	-0.234104	0.757263	1.16938	-0.00827681	0.230402	0.123056	Y	intergenic
	80	F	NMB1880	NMB1881	sRNA 1880-1881_R	>>>	1985441	1985532	91	1985441	1985560	0.561986	1.17121	-0.0911241	1.83124	0.435583	0.245923	0.56173	N	intergenic	IG69
	81	R	NMB1880	NMB1881	sRNA 1880-1881_F	><>	1985151	1985192	41	1985151	1985270	0.131588	0.670366	0.672314	1.9436	0.125246	-0.140042	1.09808	Y	overlapping
	82	R	NMB1903	NMB1904	sRNA 1903-1904_R	<<>	2005971	2006042	71	2006001	2006060	-0.0244801	0.354592	1.43583	0.96403	0.0559726	-0.502666	-0.670115	Y	intergenic	IG72
	83-	F	NMB1921	NMB1922	sRNA 1921-1922_F	>><	2021147	2021168	21	2021151	2021210	2.39667	1.70509	0.0459711	1.31631	0.420022	-0.254165	0.281331	N	overlapping
	84*	R	NMB1923	NMB1924	sRNA 1923-1924_F	><<	2021831	2021972	141	2021861	2021980	-0.0686675	0.706937	0.664517	1.29374	1.46873	2.15627	-1.60532	Y	intergenic	IG73
	85	F	NMB1923	NMB1924	sRNA 1923-1924_R	>><	2.02199e+06	2.02203e+06	36.9696	2021991	2022050	-0.125713	0.967403	-0.167889	2.14948	0.921503	1.19943	0.137529	N	overlapping
	86	F	NMB1924	NMB1925	sRNA 1924-1925_F	<>>	2022811	2022852	41	2022811	2022870	0.336905	0.916568	-0.343919	1.64094	-0.00562702	0.128529	0.733031	N	intergenic
	87	R	NMB1941	NMB1942	sRNA 1941-1942_R	<<<	2038611	2.03863e+06	20.3699	2038601	2038660	-0.437831	0.695596	0.363238	2.91561	-0.392109	0.532647	-0.414062	N	intergenic
	88	R	NMB1968	NMB1969	sRNA 1968-1969_R	><>	2060381	2060422	41	2060371	2060430	0.0374902	1.09414	0.204009	0.664561	1.7768	-1.43832	0.644732	N	overlapping
	89	F	NMB1995	NMB1996	sRNA 1995-1996_F	<>>	2101897	2101972	75	2101921	2101980	-0.0702264	0.633613	0.662266	1.1283	-0.221544	0.577753	0.237844	N	intergenic
	90	R	NMB2002	NMB2003	sRNA 2002-2003_R	><>	2115411	2.11544e+06	28.6507	2115401	2115460	0.0575046	-0.419448	-0.366856	-1.50926	-0.095642	-0.221184	0.326021	N	intergenic
	91	F	NMB2026	NMB2027	sRNA 2026-2027_F	<>>	2144311	2144342	31	2144301	2144360	0.397927	0.422922	1.31899	0.470185	0.708879	-0.119399	0.931921	N	intergenic
	92*	F	NMB2062	NMB2063	sRNA 2062-2063_F	>><	2185411	2185442	31	2185401	2185460	-0.30608	0.789189	0.356414	1.61121	-0.322002	2.04036	-2.23681	Y	intergenic	IG85 (Bns2)
	93*	F	NMB2073	NMB2074	sRNA 2073-2074_F	>><	2195821	2196001	180	2195851	2196010	5.58002	4.55193	0.379118	4.08213	1.89967	1.03734	0.212657	Y	intergenic	NrrF (Mellin et al., J.Bact, 2007)
	94	F	NMB2078	NMB2079	sRNA 2078-2079_F	<>>	2201321	2201422	101	2201331	2201390	0.413774	0.95953	0.238056	1.24864	0.260404	0.0153148	0.541714	Y	3'-5' UTR	IG88
	95	R	NMB2120	NMB2121	sRNA 2120-2121_R	><>	2231961	2232022	61	2231901	2232030	0.698275	-0.106559	2.54181	0.0124862	1.63179	1.19093	1.21634	N	overlapping
	96	R	NMB2128	NMB2129	sRNA 2128-2129_R	<<>	2236371	2236452	81	2236401	2236460	0.325176	0.275763	1.07705	1.57807	-0.119922	0.278608	0.314213	N	intergenic
	97	F	NMB2135	NMB2136	sRNA 2135-2136_F	>>>	2248761	2248862	101	2249261	2249400	-0.0110253	1.01779	0.880991	1.88305	0.882641	0.0912075	0.676539	Y	3'-5' UTR
	98	R	NMB2157	NMB2158	sRNA 2157-2158_R	<<>	2267131	2267202	71	2267161	2267220	-0.160633	-0.451959	-0.0659845	-1.21007	-1.15799	1.3834	-0.406353	N	intergenic
	* = sRNAs experimentally validated through northern blot.
	- = putative sRNAs submitted to northern blot validation, without having positive results.
	a = F and R mean forward and reverse strand, repectively.
	b = > and < mean forward and reverse strands, respectively .
	c = the different conditions/stresses analzyed are indicated as follow: dipyridyl (DIP), oxidative stress (H2O2), heat shock (HS), stationary phase of growth (STAT), growth in minimal media (MM), growth with glucose as the only carbon source (GLUC), RNA from the Hfq null mutant (HFQ). For each putative sRNA only one M value (log2 Cy5/Cy3) from the microarray dataset is reported for each condition…
	d = genomic cohordinate of the first nucleotide of the first probe mapping on the relative putative sRNA sequence, giving a signal of differential regulation in the microarray dataset.
	e = genomic cohordinate of the last nucleotide of the last probe mapping on the relative putative sRNA sequence, giving a signal of differential regulation in the microarray dataset.
	f = Y and N indicate the presence or absence of putative rho-indipendent terminators, repectively .
	g = intergenic indicates a putative sRNA located in an intergenic region between two annotated ORFs; overlapping indicates a putative sRNA partially overlapping an annotated up or down ORF in the opposite strand; 3'-5' UTR indicates a putative sRNA that is located in a possible untranslated region of an annotated ORF.
	h = previously described putative sRNA are indicated. All IGs refers to Del Tordello et al., J.Bact. 2012.
	i = AniS sRNA is annotated as NMB1205
