# Supplementary material for: Global Transcriptome Analysis Reveals Small RNAs Affecting Neisseria meningitidis Bacteremia
Source: PLoS One. 2015 May 7;10(5):e0126325. doi: 10.1371/journal.pone.0126325 (PMC4423775; doi:10.1371/journal.pone.0126325)
Supplement: S3 Table — a = percentage of the Nm MC58 sRNA sequence retrieved by BLASTN 2.2.29 search of neisserial genomes. b = + means that BLASTN hit locates sRNAs within the same locus as in Nm MC58. (XLSX) [file pone.0126325.s007.xlsx]

## Sheet: S3 Table
	S3 Table. Analysis of sequence conservation of validated small RNAs
		Conservationa
	Name	N. meningitidis	N. gonorrhoeae	N. lactamica	Locus homologyb	Conserved features
	sRNA 837-838_F	100	75	75	+	5'UTR of cps
	sRNA 863-864_F	98-100	98	98	+
	sRNA 898-899_F / IG24	100	92	-	+	between two phage-associated genes
	sRNA 899-900_F / IG25	100	-	-	+
	sRNA 910-911_F / Bns3	40-100	-	-	+	next to transposable element; truncation in some Nm strains
	sRNA 1106-1107_R	100	-	-	+
	sRNA 1400-1401_F	24-100	25	22	+	next to transposable element; truncation in some Nm strains and all Ng and Nl strains
	sRNA 1563-1564_F / Bns1	100	100	100	+	next to gntR
	sRNA 1730-1731_F	100	93	-	+	divergent from tonB
	sRNA 1923-1924_R / IG73	100	94	99-100	+	next to inositol monophosphatase
	sRNA 2062-2063_F / Bns2	90-100	97	99	+	divergent from thiF
	a percentage of the Nm MC58 sRNA sequence retrieved by BLASTN 2.2.29 search of neisserial genomes.
	b + = BLASTN hit locates sRNAs within the same locus as in Nm MC58.
