# Supplementary material for: Global Transcriptome Analysis Reveals Small RNAs Affecting Neisseria meningitidis Bacteremia
Source: PLoS One. 2015 May 7;10(5):e0126325. doi: 10.1371/journal.pone.0126325 (PMC4423775; doi:10.1371/journal.pone.0126325)
Supplement: S4 Table — * = commonly differentially expressed genes by sRNA NMB1563-1564 KO in both minimal media and glucose. a = comparison of global gene expression profile of MC58 wild type and MC58 sRNA1563-1564 KO strains grown until midlog phase in minimal media (C6). b = comparison of global gene expression profile of MC58 wild type and MC58 sRNA1563-1564 KO strains grown until midlog phase in minimal media supplemented with 1% glucose. c = up- and down-regulated genes were selected setting log2ratio cut-off ≥ 1 and ≤ -1, respectively. d = p-value cut-off was set ≤ 0.05. (XLSX) [file pone.0126325.s008.xlsx]

## Sheet: S4 Table
	S4 Table. Genes regulated in sRNA NMB1563-1564_F knock out
	1563-1564_F KO/wild type in minimal mediaa
	Symbol	Description	log2ratioc	pvald
	NMB0615*	putative ammonium transporter AmtB, amtB putative ammonium transporter	2.70598	0.0030586
	NMB1865	hypothetical protein, NMC2023 ABC-transport system ATP-binding protein	1.95203	0.038439
	NMB1710	glutamate dehydrogenase, NADP-specific, gdhA glutamate dehydrogenase	1.83622	0.0186753
	NMB1848	hypothetical protein, NMC0957 hypothetical protein	1.78757	0.0002161
	NMB1542	hypothetical protein, NMC0940 putative ATP-dependent helicase	1.78514	0.022836
	NMB1362	putative oxalate/formate antiporter, NMC1297 putative integral membrane transporter	1.76335	0.0149807
	NMB0235	hypothetical protein, NMC0232 hypothetical protein	1.7556	0.029738
	NMB0481	hypothetical protein, NMC1667 hypothetical protein	1.64448	0.0162966
	NMB1115	putative tail fibre protein, NMC1058 putative phage tail fibre protein	1.41241	0.037921
	NMB0995	macrophage infectivity potentiator-related protein, NMC0982 hypothetical protein	1.32118	0.0159377
	NMB0690	amidophosphoribosyltransferase, purF putative amidophosphoribosyltransferase	1.30738	0.0120027
	NMB0983*	phosphoribosylaminoimidazolecarboxamide formyltransferase/IMP cyclohydrolase, purH putative bifunctional purine biosynthesis protein	1.21387	0.025222
	NMB1074*	acetylglutamate kinase, argB putative acetylglutamate kinase	1.1673	0.0020828
	NMB1157	hypothetical protein, rne ribonuclease E	1.12747	0.0091583
	NMB1667	hypothetical protein, NMC1583 hypothetical protein	1.12326	0.028364
	NMB0272	hypothetical protein, NMC0267 hypothetical protein	1.11785	0.0189783
	NMB1955	cadmium resistance protein, NMC1927 CaDmium resistance protein	1.09968	0.021258
	NMB0822	heat shock protein HtpX, htpX putative membrane-bound zinc metallopeptidase	1.09543	0.0178361
	NMB1769	putative IS1016 family transposase, truncation	1.08945	0.045362
	NMB0567	Na(+)-translocating NADH-quinone reductase, subunit C, nqrC putative Na(+)-translocating NADH-ubiquinone reductase subunit C	-1.01739	0.047224
	NMB1124	hypothetical protein, NMC1063 putative periplasmic protein	-1.02975	0.030981
	NMB0952	conserved hypothetical protein, NMC0929 hypothetical protein	-1.03467	0.0100199
	NMB1071	conserved hypothetical protein, NMC1035 hypothetical protein	-1.03555	0.032402
	NMB0119	hypothetical protein, NMC0111 conserved hypothetical protein	-1.20243	1.89829e-05
	NMB0953	hypothetical protein, NMC0291 putative inner membrane trans-acylase protein	-1.20808	0.036083
	NMB0792	transporter, NadC family, NMC0745 putative transmembrane transport protein	-1.23362	0.031341
	NMB0432	conserved hypothetical protein, nusA N utilisation substance protein A	-1.30684	0.0076649
	NMB0543	putative L-lactate permease, NMC0482 putative transmembrane transport protein	-1.35587	0.0096371
	NMB1493	carbon starvation protein A, NMC1426 putative integral membrane protein (CstA-like)	-1.51042	0.000162676
	NMB0430	putative carboxyphosphonoenolpyruvate phosphonomutase, prpB putative carboxyphosphonoenol pyruvate phosphonomutase	-1.6203	0.0044166
	NMB0663	outer membrane protein NspA, nspA outer membrane protein 635025:635549 reverse	-1.7604	0.047035
	NMB0462	spermidine/putrescine ABC transporter, periplasmic spermidine/putrescine-binding protein, NMC1689 putative polyamine permease substrate-binding protein	-1.87678	0.00814
	NMB0378	putative phosphate permease, NMC1787 putative phosphate permease	-2.0325	0.039381
	NMB1563	transcriptional regulator, GntR family, NMC1481 putative gntR-family transcriptional regulator	-3.02891	0.021597
	1563-1564_F KO/wild type in glucoseb
	Symbol	Description	log2ratioc	pvald
	NMB0120	hypothetical protein, NMC0112 putative inner membrane protein	2.19632	0.0117639
	NMB0350	hypothetical protein, NMC0233 hypothetical protein	1.66623	0.000164641
	NMB0435	acetate kinase, ackA2 acetate kinase	1.64617	0.0129206
	NMB0577	NosR-related protein, NMC0519 putative regulatory protein	1.61383	0.0194759
	NMB0604	alcohol dehydrogenase, zinc-containing, NMC0547 putative zinc-binding alcohol dehydrogenase	1.48225	0.00082364
	NMB0615*	putative ammonium transporter AmtB, amtB putative ammonium transporter	1.43621	0.027338
	NMB0865	hypothetical protein, NMC0801 hypothetical protein	1.35421	0.048637
	NMB0941	50S ribosomal protein L36, rpmJ2 putative 50S ribosomal protein L36	1.3377	0.035156
	NMB0954	citrate synthase, gltA putative citrate synthase	1.26974	0.0122226
	NMB0983*	phosphoribosylaminoimidazolecarboxamide formyltransferase/IMP cyclohydrolase, purH putative bifunctional purine biosynthesis protein	1.23922	0.0022173
	NMB1074*	acetylglutamate kinase, argB putative acetylglutamate kinase	1.21226	0.047281
	NMB1365	conserved hypothetical protein, NMC1300 hypothetical protein	1.11738	0.008898
	NMB1781	hypothetical protein, NMC0441 hypothetical protein	-1.22261	0.0038047
	NMB2015	hypothetical protein, NMC1994 hypothetical protein	-2.05843	0.0195971
	NMB2073	hypothetical protein, pip putative proline iminopeptidase	-3.67693	0.00163759
	* = commonly differentially expressed genes by sRNA NMB1563-1564 KO in both minimal media and glucose.
	a = comparison of global gene expression profile of MC58 wild type and MC58 sRNA1563-1564 KO strains grown until midlog phase in minimal media (C6).
	b = comparison of global gene expression profile of MC58 wild type and MC58 sRNA1563-1564 KO strains grown until midlog phase in minimal media supplemented with 1% glucose.
	c = up- and down-regulated genes were selected setting log2ratio cut-off ≥ 1 and ≤ -1, respectively.
	d = p-value cut-off was set ≤ 0.05.
