# Supplementary material for: Global Transcriptome Analysis Reveals Small RNAs Affecting Neisseria meningitidis Bacteremia
Source: PLoS One. 2015 May 7;10(5):e0126325. doi: 10.1371/journal.pone.0126325 (PMC4423775; doi:10.1371/journal.pone.0126325)
Supplement: S5 Table — * = commonly differentially expressed genes by sRNA NMB1563-1564 KO and GntR KO. a = up- and down-regulated genes were selected setting log2ratio cut-off ≥ 1 and ≤ -1, respectively. b = p-value cut-off was set ≤ 0.05. (XLSX) [file pone.0126325.s009.xlsx]

## Sheet: S5 Table
	S5 Table. Genes regulated in NMB1563/GntR knock out
	NMB1563/GntR KO/wild type
	Symbol	Description	log2ratioa	pvalb
	NMB0615*	putative ammonium transporter AmtB, amtB putative ammonium transporter 587677:588981 reverse	4.01661	2.0254e-09
	NMB0986	hypothetical protein, NMC0966 putative phage related protein 966372:966809 forward	2.66731	2.0877e-10
	NMB1710*	glutamate dehydrogenase, NADP-specific, gdhA glutamate dehydrogenase 1657744:1659078 forward	2.53885	6.697e-08
	NMB0210	site-specific DNA methylase, truncation	2.50172	4.3741e-09
	NMB1647	putative amino acid symporter, NMC1562 putative sodium:alanine symporter 1588503:1589921 reverse	2.45648	1.4967e-06
	NMB1362*	putative oxalate/formate antiporter, NMC1297 putative integral membrane transporter 1281883:1283424 reverse	2.42696	9.7587e-08
	NMB1406	hypothetical protein, NMC1702 hypothetical protein 1735517:1736449 reverse	2.37684	1.8993e-06
	NMB0659	hypothetical protein, NMC0607 hypothetical protein 631107:631508 forward	2.35837	0.00122369
	NMB0983*	phosphoribosylaminoimidazolecarboxamide formyltransferase/IMP cyclohydrolase, purH putative bifunctional purine biosynthesis protein 962677:964257 forward	2.17006	0.000138771
	NMB1652	conserved hypothetical protein, NMC1568 conserved hypothetical protein 1594192:1595547 reverse	2.05542	1.71464e-05
	NMB0431	methylcitrate synthase/citrate synthase 2, prpC citrate synthase 1766923:1768077 reverse	1.87657	6.2348e-05
	NMB0690*	amidophosphoribosyltransferase, purF putative amidophosphoribosyltransferase 660329:661873 reverse	1.85919	1.73984e-05
	NMB0328	hypothetical protein, clpA putative ATP-dependent protease ATP-binding protein 791245:793560 reverse	1.82343	7.9619e-05
	NMB0320	hypothetical protein, NMC0981 putative acyl-CoA dehydrogenase 976440:977531 reverse	1.82235	7.4593e-08
	NMB1995	nitrogen regulatory protein P-II, glnB nitrogen regulatory protein P-II 1 2009666:2010004 reverse	1.80585	1.86691e-05
	NMB0321	50S ribosomal protein L28, rpmB 50S ribosomal protein L28 1881193:1881426 reverse	1.77732	5.0093e-08
	NMB0731	hypothetical protein, NMC0684A putative membrane protein (fragment) 705844:706125 forward	1.71246	0.00059803
	NMB0688	N-(5'-phosphoribosyl)anthranilate isomerase, trpF putative N-(5'-phosphoribosyl)anthranilate isomerase 659053:659679 reverse	1.6943	1.3615e-06
	NMB0429	hypothetical protein, NMC0519 putative regulatory protein 546168:546740 forward	1.63309	1.7798e-06
	NMB0131	50S ribosomal protein L7/L12, rplL 50S ribosomal protein L7/L12 124457:124828 forward	1.60741	2.2998e-06
	NMB0168	DNA-directed RNA polymerase, alpha subunit, rpoA DNA-directed RNA polymerase alpha chain 151511:152497 forward	1.5995	1.0469e-06
	NMB0129	hypothetical protein, glyS putative glycyl-tRNA synthetase beta subunit 1932969:1935032 reverse	1.59694	2.295e-05
	NMB0744	hypothetical protein, NMC0698 hypothetical protein 719903:720382 forward	1.58934	4.2493e-05
	NMB1653	conserved hypothetical protein, NMC1569 conserved hypothetical protein 1595563:1595835 reverse	1.58902	2.7305e-06
	NMB0752	putative bacterioferritin-associated ferredoxin, NMC0706 putative ferredoxin 725309:725509 forward	1.56265	7.5481e-09
	NMB0322	50S ribosomal protein L33, rpmG 50S ribosomal protein L33 1881006:1881161 reverse	1.55377	6.2554e-05
	NMB0127	50S ribosomal protein L11, rplK 50S ribosomal protein L11 122540:122974 forward	1.53753	0.00075687
	NMB0984	putative transposase, degenerate	1.52724	5.5524e-08
	NMB1074*	acetylglutamate kinase, argB putative acetylglutamate kinase 1028332:1029228 forward	1.52687	2.1844e-05
	NMB0130	50S ribosomal protein L10, rplJ 50S ribosomal protein L10 123899:124399 forward	1.52438	0.000123063
	NMB1329	hypothetical protein, NMC1795 conserved hypothetical protein 1837582:1837980 forward	1.51522	0.0109642
	NMB1883	hypothetical protein, NMC1767 putative transposase fragment 1804266:1804847 reverse	1.50009	0.0040838
	NMB0505	hypothetical protein, NMC0444 putative hemagglutinin 462907:468987 forward	1.49856	0.00054263
	NMB0463	30S ribosomal protein S20, rpsT 30S ribosomal protein S20 1718482:1718745 reverse	1.48167	1.63098e-05
	NMB1758	hypothetical protein, NMC1311 putative type III restriction/modification system enzyme 1299659:1302475 forward	1.47718	0.00159778
	NMB1602	putative transposase, NMC1522 transposase, putative 1542118:1543236 reverse	1.45939	1.56132e-05
	NMB0985	E16-related protein, NMC0965 putative phage related protein 965966:966400 forward	1.45545	2.4001e-06
	NMB0553	putative transposase, authentic point mutation	1.45494	1.1619e-07
	NMB0864	hypothetical protein, NMC0803 putative membrane protein 814381:814671 reverse	1.44694	0.022636
	NMB0773	conserved hypothetical protein, NMC0726 hypothetical protein 743851:744162 forward	1.44599	0.00022264
	NMB0220	acyl carrier protein, acpP acyl carrier protein 220914:221150 reverse	1.4217	7.1181e-07
	NMB0838	cold-shock domain family protein, cspA putative transcriptional regulator 794089:794292 forward	1.42003	7.8111e-05
	NMB0166	30S ribosomal protein S11, rpsK 30S ribosomal protein S11 150450:150845 forward	1.4162	0.00026498
	NMB0074	capsule polysaccharide export ATP-binding protein CtrD, ctrD capsule polysaccharide export ATP-binding protein CtrD 70349:70999 forward	1.41168	8.6678e-09
	NMB0874	conserved hypothetical protein, NMC0815 hypothetical protein 824942:825787 forward	1.40761	0.0057384
	NMB1257	site-specific DNA methylase, degenerate	1.37013	0.0107579
	NMB1010	hypothetical protein, NMC0106 putative two-component sensor kinase 109421:111538 forward	1.35029	3.0467e-07
	NMB1303	transcriptional regulator, MerR family, NMC1240 putative transcriptional regulator 1217954:1218361 reverse	1.31308	4.1502e-07
	NMB1956	50S ribosomal protein L31, rpmE 50S ribosomal protein L31 1956095:1956337 reverse	1.3096	3.9455e-06
	NMB0152	50S ribosomal protein L14, rplN 50S ribosomal protein L14 144290:144658 forward	1.30771	0.0045411
	NMB1667*	hypothetical protein, NMC1583 hypothetical protein 1613369:1613845 forward	1.30495	0.00042064
	NMB1756	hypothetical protein, gyrA DNA gyrase subunit A 1307689:1310439 forward	1.30378	0.00148317
	NMB1382	conserved hypothetical protein, NMC1318 HesB-like protein 1306508:1306828 forward	1.29159	0.00019598
	NMB1577	acetolactate synthase III, large subunit, ilvI acetolactate synthase isozyme III large subunit 1515409:1517136 reverse	1.28655	0.014104
	NMB1904	50S ribosomal protein L34, rpmH 50S ribosomal protein L34 321056:321190 reverse	1.28651	4.2176e-05
	NMB2149	hypothetical protein, NMC1006 putative transposase 994906:995655 forward	1.28066	0.0025434
	NMB0430*	putative carboxyphosphonoenolpyruvate phosphonomutase, prpB putative carboxyphosphonoenol pyruvate phosphonomutase 1768163:1769041 reverse	1.27678	9.4575e-07
	NMB0865*	hypothetical protein, NMC0801 hypothetical protein 813135:813680 reverse	1.2702	2.0989e-06
	NMB0128	50S ribosomal protein L1, rplA 50S ribosomal protein L1 122974:123669 forward	1.26508	0.0023033
	NMB0324	50S ribosomal protein L27, rpmA 50S ribosomal protein L27 1879044:1879316 forward	1.26218	0.0044215
	NMB0655	hypothetical protein, NMC0599 hypothetical protein 627246:627923 forward	1.25512	0.0085594
	NMB1289	putative type II restriction enzyme, NMC1572 hypothetical protein 1598023:1598616 forward	1.24314	0.0024606
	NMB0369	hypothetical protein, NMC1800 conserved hypothetical protein 1839813:1840442 forward	1.23981	0.0072171
	NMB1311	hypothetical protein, NMC0476 hypothetical protein 499649:500473 reverse	1.23215	0.021136
	NMB0753	conserved hypothetical protein, NMC0707 putative thioredoxin 725675:725908 forward	1.22739	0.000184277
	NMB2119	MafB-related protein, NMC0568 putative glycosyl transferase 600903:602082 forward	1.22355	0.0087174
	NMB0325	50S ribosomal protein L21, rplU 50S ribosomal protein L21 1878711:1879019 forward	1.19581	8.4049e-05
	NMB1469	hypothetical protein, NMC0327 putative DNA adenine methylase 330811:331623 forward	1.18182	0.00077749
	NMB2051	ubiquinol--cytochrome c reductase, cytochrome c1, petC cytochrome C1 precursor 2085279:2086082 reverse	1.16429	0.0102816
	NMB1525	VirG-related protein, authentic frameshift	1.15782	0.0085601
	NMB1323	30S ribosomal protein S6, rpsF 30S ribosomal protein S6 1236387:1236755 reverse	1.15599	0.000123928
	NMB1524	putative oxidoreductase, NMC1453 hypothetical protein 1459911:1461278 forward	1.14521	0.048339
	NMB0866	hypothetical protein, NMC0807 putative periplasmic protein 816437:817306 reverse	1.14228	0.000138267
	NMB0432*	conserved hypothetical protein, nusA N utilisation substance protein A 1580233:1581750 forward	1.13069	2.3703e-07
	NMB1009	conserved hypothetical protein, NMC0999 hypothetical protein 991867:991959 forward	1.12885	2.0972e-06
	NMB1148	hypothetical protein, NMC1089 hypothetical protein 1067226:1067465 reverse	1.11406	1.5629e-05
	NMB1848*	hypothetical protein, NMC0957 hypothetical protein 955953:956513 forward	1.10763	0.00022282
	NMB0988	hypothetical protein, abcZ putative ABC transporter ATP-binding protein 1004148:1006073 reverse	1.09824	4.2086e-05
	NMB0133	DNA-directed RNA polymerase, beta' subunit, rpoC DNA-directed RNA polymerase beta' chain 129354:133529 forward	1.093	0.0067974
	NMB2102	elongation factor TS (EF-TS), tsf elongation factor TS 2131455:2132288 forward	1.08724	0.00146347
	NMB1778	hypothetical protein, NMC0447 conservative hypothetical protein 471672:472046 forward	1.08246	6.7605e-07
	NMB1796	conserved hypothetical protein, NMC0426 putative oxidoreductase 445873:446439 forward	1.0822	0.00070325
	NMB0301	hypothetical protein, NMC1879 hypothetical protein 1906495:1906941 reverse	1.07976	0.00170229
	NMB2110	hypothetical protein, NMC2089 hypothetical protein 2137479:2137811 forward	1.07622	0.0056768
	NMB0721	translation initiation factor 3, infC putative translation initiation factor IF-3 696191:696712 forward	1.0743	0.0127446
	NMB1480	hypothetical protein, NMC0379 hypothetical protein 387611:388702 forward	1.07423	3.4019e-06
	NMB0167	30S ribosomal protein S4, rpsD 30S ribosomal protein S4 150865:151485 forward	1.07419	8.4309e-05
	NMB1621	glutathione peroxidase, gpxA glutathione peroxidase 1568233:1568766 reverse	1.07173	0.00626
	NMB1186	hypothetical protein, NMC1089 hypothetical protein 1067226:1067465 reverse	1.06478	2.0641e-05
	NMB2109	hypothetical protein, NMC2088 conserved hypothetical protein 2137192:2137443 forward	1.06463	0.00098198
	NMB0590	tRNA (guanine-N1)-methyltransferase, trmD putative tRNA (guanine-N1)-methyltransferase 564407:565156 reverse	1.06336	0.0025211
	NMB1320	50S ribosomal protein L9, rplI 50S ribosomal protein L9 1235378:1235830 reverse	1.06015	0.00028201
	NMB0542	hypothetical protein, NMC0481 hypothetical protein 504335:504538 forward	1.05723	0.00135667
	NMB0093	hypothetical protein, NMC0082 conserved hypothetical protein 91789:92070 forward	1.04774	0.000161821
	NMB1495	hypothetical protein, NMC1918 putative inner membrane transport protein 1946788:1947474 reverse	1.04591	0.00098174
	NMB0239	hypothetical protein, NMC0235 putative inner membrane protein 236755:237420 forward	1.04565	0.000160177
	NMB0677	hypothetical protein, NMC0627 hypothetical protein 649353:649469 forward	1.04244	0.0005778
	NMB1669	iron-starvation protein PigA, hemO haem utilisation protein 1618004:1618696 reverse	1.03977	8.4904e-05
	NMB0724	phenylalanyl-tRNA synthetase, alpha chain, pheS putative phenylalanyl-tRNA synthetase alpha chain 697669:698766 forward	1.03022	0.00046136
	NMB0408	bacitracin resistance protein, NMC1759 putative integral membrane antobiotic resistance protein 1793119:1793940 reverse	1.02999	9.9798e-05
	NMB2015*	hypothetical protein, NMC1994 hypothetical protein 2040934:2041203 forward	1.02412	0.0054821
	NMB2124	hypothetical protein, NMC2100 conserved hypothetical protein 2142469:2142597 forward	1.02083	0.00153766
	NMB1173	hypothetical protein, NMC1340 Putative insertion element IS1106 transposase (fragment) 1325895:1326395 reverse	1.02027	1.3687e-06
	NMB1910	conserved hypothetical protein, NMC0313 hypothetical protein 316499:317002 reverse	1.01853	0.00082008
	NMB0142	50S ribosomal protein L3, rplC 50S ribosomal protein L3 139475:140119 forward	1.01222	0.021544
	NMB1321	30S ribosomal protein S18, rpsR 30S ribosomal protein S18 1235847:1236077 reverse	1.00858	0.00058456
	NMB1020	hypothetical protein, NMC1012 hypothetical protein 1001634:1002179 reverse	1.00726	0.00189982
	NMB0499	hypothetical protein, rte5 putative hemagglutinin/hemolysin-related protein 472359:473861 forward	1.00699	0.00160423
	NMB1056	hypothetical protein, NMC0295 putative DNA methylase 298148:300736 forward	1.00179	0.041479
	NMB1760	conserved hypothetical protein, NMC0985 putative oxidoreductase 981164:985084 forward	1.00022	0.00080237
	NMB0923	cytochrome c, NMC0900 putative C-type cytochrome 897736:898194 reverse	-1.00211	0.00159758
	NMB0389	aldose 1-epimerase, galM aldose 1-epimerase (mutarotase) 1818014:1819051 reverse	-1.0043	0.0187984
	NMB1891	helix-turn-helix family protein, NMC0331 putative DNA-binding protein 333746:334057 reverse	-1.00739	0.00025761
	NMB1189	sulfite reductase hemoprotein, beta-component, cysI putative sulphite reductase beta subunit 1069780:1071549 reverse	-1.03114	8.2386e-08
	NMB1365*	conserved hypothetical protein, NMC1300 hypothetical protein 1287112:1287585 reverse	-1.03131	1.76643e-05
	NMB1426	hypothetical protein, NMC1362 putative integral membrane protein 1352253:1353506 reverse	-1.06338	6.1621e-08
	NMB1500	conserved hypothetical protein, NMC1431 conserved hypothetical protein 1438317:1438781 reverse	-1.07176	0.048342
	NMB0763	cysteine synthase, cysK putative cysteine synthase 733445:734431 forward	-1.11258	0.00032005
	NMB1567	macrophage infectivity potentiator, NMC1487 putative peptidyl-prolyl isomerase 1503871:1504677 reverse	-1.12062	0.0007567
	NMB1376	conserved hypothetical protein, authentic point|mutation	-1.12438	0.0015046
	NMB0880	sulfate ABC transporter, permease protein, cysW putative sulphate permease inner membrane protein 831922:832782 reverse	-1.15615	0.000158199
	NMB1395	alcohol dehydrogenase, zinc-containing, NMC1334 putative zinc-binding alcohol dehydrogenase (pseudogene) 1322088:1323129 reverse	-1.15685	0.0103236
	NMB1604	phosphoglycerate mutase, gpm phosphoglycerate mutase 1544431:1545114 reverse	-1.16561	0.00082017
	NMB0066	rRNA adenine N-6-methyltransferase; foreign cassette inserted to disrupt SiaD (NMB0067) to reduce virulence, NMC2085 hypothetical protein 2135789:2136106 forward	-1.17347	0.0107956
	NMB1191	sulfate adenylyltransferase, subunit 1, cysN putative sulphate adenylate transferase subunit 1 1073387:1074673 reverse	-1.19283	0.024141
	NMB1117	hypothetical protein, trpB putative tryptophan synthase beta chain 668641:669843 forward	-1.20079	3.9046e-05
	NMB0879	sulfate ABC transporter, ATP-binding protein, cysA putative sulphate permease ATP-binding protein 830852:831925 reverse	-1.22092	0.0021235
	NMB1989	iron(III) ABC transporter, periplasmic binding protein, fetB putative membrane transport solute-binding protein 2003309:2004322 forward	-1.22478	9.1843e-07
	NMB1623	major anaerobically induced outer membrane protein, aniA nitrite reductase, major outer membrane copper-containing protein 1571574:1572733 forward	-1.23154	0.00199797
	NMB0089	pyruvate kinase II, pykA pyruvate kinase 88308:89780 reverse	-1.26348	0.00030226
	NMB1557	conserved hypothetical protein, NMC1474 hypothetical protein 1494627:1495100 reverse	-1.27185	7.6546e-05
	NMB1968	aldehyde dehydrogenase A, aldA aldehyde dehydrogenase A 1964384:1965826 forward	-1.30448	0.0009018
	NMB1972	chaperonin, 60 kDa, groEL chaperonin 60kD subunit 1979605:1981239 reverse	-1.32511	1.57711e-05
	NMB1151	sulfite reductase hemoprotein, beta-component, cysI putative sulphite reductase beta subunit 1069780:1071549 reverse	-1.35411	3.6579e-09
	NMB2020	conserved hypothetical protein, NMC1999 putative integral membrane protein 2049370:2050053 reverse	-1.39759	3.5268e-05
	NMB1973	chaperonin, 10 kDa, groES chaperonin 10 Kd subunit 1981332:1981658 reverse	-1.43509	0.000140795
	NMB2141	hypothetical protein, NMC2120 putative periplasmic protein 2163414:2163722 forward	-1.52543	5.5847e-07
	NMB0995*	macrophage infectivity potentiator-related protein, NMC0982 hypothetical protein 977666:978349 reverse	-1.65837	0.0083604
	NMB0394	quinolinate synthetase A, nadA quinolinate synthetase A 1809569:1810681 forward	-1.71807	0.0168369
	NMB1476	glutamate dehydrogenase, NAD-specific, NMC1413 putative glutamate dehydrogenase 1415599:1416864 reverse	-1.76007	6.0732e-05
	NMB1563*	transcriptional regulator, GntR family, NMC1481 putative gntR-family transcriptional regulator 1500626:1501342 reverse	-5.77286	3.2083e-10
	* = commonly differentially expressed genes by sRNA NMB1563-1564 KO and GntR KO.
	a = up- and down-regulated genes were selected setting log2ratio cut-off ≥ 1 and ≤ -1, respectively.
	b = p-value cut-off was set ≤ 0.05.
