# Supplementary material for: Global Transcriptome Analysis Reveals Small RNAs Affecting Neisseria meningitidis Bacteremia
Source: PLoS One. 2015 May 7;10(5):e0126325. doi: 10.1371/journal.pone.0126325 (PMC4423775; doi:10.1371/journal.pone.0126325)
Supplement: S6 Table — a = from Delany I. et al., J.Bact., 2006. (XLSX) [file pone.0126325.s010.xlsx]

## Sheet: S6 Table
	S6 Table. Overlap between Fur/iron regulon and NrrF cluster
	NrrF cluster genes	NrrF cluster sRNAs	Fur/iron down-regulated genesa	Fur/iron up-regulated genesa	Common elements in "NrrF cluster" and "Fur/iron modulated genes"
	NMB0035	sRNA 1813-2814_R	NMB0034	NMB0241	NMB0035
	NMB0305	sRNA 1667-1668_R	NMB0035	NMB0242	NMB1377
	NMB1107	sRNA 0544-0545_F	NMB0036	NMB0243	NMB1540
	NMB1377	sRNA 1921-1922_F	NMB0175	NMB0244	NMB1541
	NMB1540	sRNA 1730-1731_F	NMB0364	NMB0245	NMB1728
	NMB1541		NMB0365	NMB0246	NMB1729
	NMB1668		NMB0460	NMB0249	NMB1730
	NMB1728		NMB0461	NMB0250	NMB1796
	NMB1729		NMB0584	NMB0251	NMB1879
	NMB1730		NMB0585	NMB0254	NMB0034
	NMB1796		NMB0633	NMB0257	NMB0036
	NMB1829		NMB0634	NMB0259	NMB0241
	NMB1842		NMB0740	NMB0663	NMB0242
	NMB1878		NMB0744	NMB0682	NMB0243
	NMB1879		NMB0861	NMB0884	NMB0364
	NMB1942		NMB1377	NMB1206	NMB0365
	NMB2078		NMB1395	NMB1207	NMB0460
	NMB0034		NMB1405	NMB1436	NMB0461
	NMB0036		NMB1412	NMB1437	NMB0584
	NMB0043		NMB1413	NMB1438	NMB0585
	NMB0241		NMB1414	NMB1805	NMB0744
	NMB0242		NMB1415	NMB2051	NMB1405
	NMB0243		NMB1458	NMB2052	NMB1412
	NMB0293		NMB1540	NMB2053	NMB1414
	NMB0313		NMB1541		NMB1415
	NMB0364		NMB1728		NMB1436
	NMB0365		NMB1729		NMB1437
	NMB0398		NMB1730		NMB1458
	NMB0460		NMB1796		NMB1988
	NMB0461		NMB1879		NMB0175
	NMB0584		NMB1988		NMB0633
	NMB0585				NMB0634
	NMB0738				NMB0884
	NMB0744
	NMB1293
	NMB1405
	NMB1412
	NMB1414
	NMB1415
	NMB1436
	NMB1437
	NMB1458
	NMB1496
	NMB1656
	NMB1739
	NMB1746
	NMB1800
	NMB1880
	NMB1881
	NMB1967
	NMB1988
	NMB1989
	NMB1992
	NMBt50
	NMB0175
	NMB0494
	NMB0633
	NMB0634
	NMB1260
	NMB1287
	NMB1667
	NMB1858
	NMB1742
	NMB0880
	NMB1365
	NMB0971
	NMB0485
	NMB0884
	NMB0041
	NMB1135
	NMB1173
	NMB1563
	NMB1828
	NMB0993
	a = from Delany I. et al., J.Bact., 2006
